# Supplementary material for: Leaching and Geochemical Modelling of an Electric Arc Furnace (EAF) and Ladle Slag Heap
Source: Toxics. 2022 Jan 1;10(1):10. doi: 10.3390/toxics10010010 (PMC8778747; doi:10.3390/toxics10010010)
Supplement: Supplementary file 1 [file toxics-10-00010-s001.zip]

Archive with 1 entries (1 files):
- toxics-1496253-supplementary.pdf
